# Supplementary material for: Evaluation of multiple sclerosis severity using a new OCT tool
Source: PLoS One. 2023 Jul 13;18(7):e0288581. doi: 10.1371/journal.pone.0288581 (PMC10343038; doi:10.1371/journal.pone.0288581)
Supplement: S1 Dataset — (XLSX) [file pone.0288581.s001.xlsx]

## Sheet: Hoja2
GRUPO (0=Sano, 1=EM)	PROGR (0=SANO,1=SI,2=NO)	OJO (D=1, I=2)	SEXO (M=1, F=2)	EDAD	PIO	NO (1=SI/2=NO)	Años desde CIS	CIS *	CIS (1=0-5, 2>6)	Años desde CDMS	CDMS *	CDMS (1=0-5, 2>6)	EDSS (Fecha OCT)	AÑO OCT	EDSS (+1 AÑO)	Mean 1.1 RNFL	Mean 1.2 RNFL	Mean 1.3 RNFL	Mean 1.4 RNFL	Mean 2.1 RNFL	Mean 2.2 RNFL	Mean 2.3 RNFL	Mean 2.4 RNFL	Mean 3.1 RNFL	Mean 3.2 RNFL	Mean 4.1 RNFL	Mean 4.2 RNFL	Mean 1.5 RNFL	Mean 1.6 RNFL	Mean 1.7 RNFL	Mean 1.8 RNFL	Mean 2.5 RNFL	Mean 2.6 RNFL	Mean 2.7 RNFL	Mean 2.8 RNFL	Mean 3.7 RNFL	Mean 3.8 RNFL	Mean 3.3 RNFL	Mean 3.4 RNFL	Mean 3.5 RNFL	Mean 3.6 RNFL	Mean 4.3 RNFL	Mean 5.3 RNFL	Mean 6.3 RNFL	Mean 6.4 RNFL	Mean 6.5 RNFL	Mean 6.6 RNFL	Mean 4.4 RNFL	Mean 4.5 RNFL
0	0	1	2	26	14	0			0			0				31	31	37	48	23	27	38	47	19	24	17	17	60	89	123	104	53	65	102	150	66	114	35	45	45	46	19	12	24	27	31	44	15	13
0	0	2	2	26	15	0			0			0				31	32	37	47	23	33	36	40	22	28	17	20	59	81	113	102	46	58	99	136	63	117	33	32	35	43	18	13	23	27	30	39	16	15
0	0	1	1	28	13	0			0			0				24	28	31	35	24	25	31	33	19	24	17	17	42	50	62	83	35	43	57	74	51	74	26	32	34	38	19	13	20	25	35	41	17	16
0	0	2	1	28	14	0			0			0				29	33	41	42	23	28	31	32	23	25	18	19	45	58	76	119	40	49	68	98	62	102	27	33	38	44	23	15	19	26	34	41	17	17
0	0	1	2	55	13	0			0			0				25	37	53	70	28	36	42	45	19	26	20	20	91	104	103	81	51	73	109	127	70	117	29	37	43	50	23	16	24	30	35	44	19	17
0	0	2	2	55	11	0			0			0				31	37	50	72	29	36	42	46	25	29	21	20	94	113	98	70	54	74	119	116	74	134	32	35	40	52	22	16	26	31	41	49	17	18
0	0	2	2	45	12	0			0			0				39	40	43	49	27	28	37	44	21	31	18	21	62	77	110	106	53	70	101	135	77	137	35	40	46	57	21	16	21	29	36	51	17	16
0	0	1	2	45	15	0			0			0				31	31	40	47	25	31	39	43	23	26	18	18	55	86	114	102	49	64	103	137	73	117	31	37	45	53	22	16	24	28	34	49	18	16
0	0	2	1	37	16	0			0			0				30	35	37	43	26	25	28	33	19	20	15	16	55	74	112	107	35	45	72	118	54	98	24	28	32	40	18	12	16	21	23	31	17	17
0	0	1	2	42	15	0			0			0				37	47	43	49	28	29	35	41	22	22	17	18	61	95	115	112	46	55	86	124	59	103	27	31	35	42	19	15	23	28	35	46	17	15
0	0	1	2	42	14	0			0			0				36	44	49	55	31	32	31	36	22	24	19	18	79	109	122	90	42	57	98	136	67	124	26	30	34	44	19	14	25	29	35	44	16	16
0	0	1	2	46	14	0			0			0				40	47	52	60	30	34	38	44	23	30	21	26	68	100	117	93	45	56	87	124	59	103	31	33	35	44	24	15	22	25	31	41	19	15
0	0	2	2	46	15	0			0			0				37	40	51	60	32	37	45	48	25	32	18	20	85	106	119	103	53	65	99	136	64	107	38	35	36	46	22	15	21	27	31	38	17	16
0	0	1	2	45	13	0			0			0				31	34	45	58	24	31	35	42	21	23	16	17	73	113	121	95	49	60	101	155	60	114	29	35	45	48	19	16	22	27	35	45	19	19
0	0	2	2	45	17	0			0			0				41	43	47	57	26	27	33	43	18	22	17	17	72	102	117	88	53	65	103	143	63	125	28	32	40	51	20	16	25	27	34	39	18	18
0	0	1	2	89	15	0			0			0				29	38	52	70	37	45	48	53	32	36	26	23	83	99	97	80	54	65	91	125	72	106	37	36	44	56	21	17	26	31	42	56	19	17
0	0	2	2	89	9	0			0			0				36	41	46	52	30	33	35	43	26	29	22	20	64	88	85	70	52	62	90	115	67	105	32	32	40	54	19	15	27	32	39	54	16	18
0	0	1	2	30	11	0			0			0				22	27	32	38	18	23	29	43	16	21	20	17	46	65	93	89	49	56	78	117	54	90	26	32	35	41	16	13	19	25	30	38	15	15
0	0	2	2	30	12	0			0			0				23	25	29	35	22	23	32	32	16	17	19	17	44	61	85	84	40	48	71	105	59	93	21	28	32	39	16	14	18	25	29	35	14	13
0	0	1	1	33	13	0			0			0				17	15	18	22	13	14	16	21	13	14	19	18	27	31	36	42	26	35	49	54	42	79	17	24	28	33	16	15	17	27	34	41	16	17
0	0	2	1	33	13	0			0			0				30	36	32	33	22	22	20	24	15	16	16	15	34	54	64	65	24	31	56	89	42	88	17	22	26	33	17	16	17	27	34	49	17	17
0	0	1	2	40	14	0			0			0				32	37	48	62	25	29	39	40	20	24	16	19	70	89	86	64	42	51	88	112	63	112	27	29	35	44	20	13	16	21	28	39	19	18
0	0	2	2	40	15	0			0			0				28	40	42	54	23	26	30	36	17	21	14	18	61	87	101	70	42	51	87	122	57	112	27	32	36	44	18	14	18	23	32	38	17	17
0	0	2	2	25	12	0			0			0				23	30	42	41	20	27	28	37	17	20	15	16	51	75	100	90	49	52	77	122	48	87	24	30	38	43	18	13	21	29	36	50	16	15
0	0	1	2	25	16	0			0			0				28	32	38	43	22	27	30	41	19	21	15	17	57	87	109	87	49	58	86	120	56	113	29	33	37	41	17	15	23	29	34	44	13	17
0	0	1	2	39	15	0			0			0				31	40	46	49	23	25	30	32	16	19	15	17	65	103	117	81	41	53	97	123	57	125	24	29	33	39	19	16	23	30	33	41	18	18
0	0	2	2	39	14	0			0			0				34	44	56	60	32	37	39	42	25	23	18	16	79	96	111	94	45	66	114	142	67	149	25	29	37	44	18	14	17	20	31	40	18	19
0	0	1	1	24	17	0			0			0				27	34	42	53	26	33	38	48	20	25	15	17	66	90	89	57	58	77	118	109	72	135	27	33	36	46	21	14	24	31	36	45	20	22
0	0	2	1	24	11	0			0			0				33	39	47	61	27	36	47	48	21	30	19	20	88	109	98	71	53	77	124	166	74	124	33	35	42	51	22	16	18	26	33	42	19	18
0	0	2	1	30	10	0			0			0				27	32	36	42	21	26	32	38	18	23	17	18	62	109	115	86	46	63	123	144	73	158	37	39	43	46	18	16	22	28	33	41	16	16
0	0	1	1	30	15	0			0			0				27	29	39	54	22	26	35	37	17	21	17	18	64	107	134	100	45	61	110	158	60	135	26	29	34	41	17	15	22	31	33	38	18	17
0	0	1	2	42	17	0			0			0				31	39	57	60	27	27	29	36	17	19	14	15	67	82	89	82	41	49	83	114	53	101	25	31	36	41	16	14	17	21	30	37	18	16
0	0	2	2	42	15	0			0			0				29	33	46	54	28	30	31	34	19	19	14	16	68	92	83	58	44	60	96	121	58	106	27	35	35	41	23	14	19	24	32	41	16	16
0	0	1	1	24	13	0			0			0				30	31	33	45	21	25	28	32	19	19	15	16	46	53	93	107	38	45	58	94	55	75	25	30	31	40	18	14	19	29	35	41	16	16
0	0	2	1	24	9	0			0			0				22	25	32	41	20	26	29	34	19	20	17	18	51	67	72	77	42	54	79	117	52	83	23	27	32	40	16	15	18	27	34	42	15	15
0	0	1	1	24	10	0			0			0				25	29	33	37	22	26	34	40	18	26	18	22	52	73	65	59	48	67	97	109	82	124	35	41	48	60	23	15	25	28	41	51	20	20
0	0	2	1	24	11	0			0			0				23	26	31	38	20	24	33	39	17	25	15	17	49	67	76	62	49	67	95	90	78	121	31	39	48	57	19	16	21	30	37	50	19	20
0	0	1	2	68	16	0			0			0				33	40	46	58	28	32	40	38	25	27	23	23	75	97	111	88	47	63	100	139	64	108	29	36	42	48	24	17	26	35	41	48	19	21
0	0	2	2	68	14	0			0			0				30	36	43	54	23	26	30	38	19	22	17	18	64	79	82	68	46	61	91	110	69	112	30	37	43	50	23	19	25	34	37	42	22	23
0	0	1	2	27	13	0			0			0				39	48	53	67	31	36	39	41	25	28	19	17	84	109	118	107	47	62	100	133	60	105	28	34	37	44	19	12	21	23	29	42	20	18
0	0	2	2	27	12	0			0			0				35	45	60	68	35	39	41	41	26	26	16	17	78	105	117	85	47	63	101	143	68	123	26	29	36	45	19	16	21	27	31	43	18	19
0	0	1	1	16	11	0			0			0				29	35	46	52	23	27	33	36	19	22	17	17	67	86	91	81	43	53	80	102	56	96	24	29	34	41	16	14	18	25	35	48	18	16
0	0	2	1	16	13	0			0			0				37	41	43	48	27	28	32	38	19	23	17	17	62	85	98	95	45	56	79	122	61	103	29	30	35	45	17	14	19	27	40	47	15	15
0	0	1	2	69	14	0			0			0				52	64	56	55	46	46	38	44	30	31	21	18	65	104	137	113	49	67	105	155	62	107	27	28	29	43	18	18	27	32	39	49	17	16
0	0	2	2	69	13	0			0			0				47	55	66	65	46	41	42	43	32	29	20	18	88	117	112	76	52	73	129	152	76	151	25	30	35	50	16	17	24	34	43	56	13	16
0	0	1	2	41	14	0			0			0				31	41	57	71	29	34	43	45	22	28	18	17	86	111	111	82	63	84	115	140	73	121	29	34	37	51	15	14	22	30	40	52	14	14
0	0	2	2	41	15	0			0			0				35	48	56	65	30	30	36	42	19	22	17	16	80	102	103	75	51	85	131	139	77	137	26	30	35	47	17	15	20	30	36	48	16	18
0	0	1	2	87	14	0			0			0				22	26	26	36	21	30	34	38	22	23	18	17	38	35	50	63	41	47	58	85	50	67	27	31	35	42	17	14	16	22	27	41	16	15
0	0	2	2	87	16	0			0			0				26	30	40	45	23	29	34	39	21	24	19	16	51	65	73	66	44	47	57	75	58	94	24	29	34	44	16	16	19	25	28	39	16	16
0	0	1	1	86	14	0			0			0				35	39	41	50	29	35	41	45	25	26	21	21	58	79	95	87	50	66	96	123	66	103	31	36	43	51	24	20	23	28	33	44	22	20
0	0	2	1	86	17	0			0			0				25	31	38	46	22	23	26	33	18	20	16	18	52	62	88	89	43	49	57	91	51	94	26	31	35	41	20	17	20	24	28	36	19	19
0	0	1	2	40	11	0			0			0				26	37	63	72	29	34	32	35	23	22	17	17	84	111	120	87	38	53	97	152	45	90	22	25	26	32	16	16	19	25	33	40	14	14
0	0	2	2	40	10	0			0			0				29	33	41	62	29	31	36	47	23	25	19	18	88	91	66	48	55	86	133	108	76	139	28	34	41	47	19	16	17	20	22	28	21	23
0	0	1	2	39	9	0			0			0				32	38	41	50	30	27	34	38	21	22	18	16	65	96	118	95	44	52	86	127	52	96	25	27	31	37	15	13	18	24	29	38	15	14
0	0	2	2	39	11	0			0			0				34	40	42	54	23	25	32	36	22	23	18	17	68	89	103	87	42	64	100	134	53	98	26	30	32	38	18	14	21	23	28	36	15	15
0	0	1	2	51	9	0			0			0				41	42	53	55	29	35	35	39	22	23	17	17	63	80	116	124	41	47	68	121	49	83	27	33	33	36	19	15	18	24	27	35	16	16
0	0	2	2	51	14	0			0			0				40	48	48	51	30	29	28	32	19	20	16	15	60	77	106	113	37	47	67	113	48	83	23	29	30	35	18	15	20	25	31	37	16	18
0	0	1	2	65	15	0			0			0				17	21	20	27	24	29	29	32	24	24	19	18	31	43	67	80	35	40	57	82	45	65	24	25	29	34	19	17	22	28	30	36	15	16
0	0	1	2	62	16	0			0			0				25	33	40	43	22	25	31	37	18	20	20	18	50	62	77	91	44	52	67	90	63	100	26	30	39	49	18	18	24	28	38	49	17	15
0	0	2	2	62	17	0			0			0				28	32	37	48	22	31	34	40	21	29	18	19	58	72	93	97	45	59	82	108	68	115	33	34	38	48	20	18	22	28	39	48	18	15
0	0	1	2	53	19	0			0			0				26	28	33	35	17	21	31	39	16	21	15	16	43	66	89	94	40	45	61	97	62	83	25	30	35	43	19	14	16	18	20	28	18	16
0	0	2	2	53	17	0			0			0				20	23	29	35	18	22	27	37	16	18	15	16	42	55	94	72	52	59	82	117	50	92	24	29	31	39	17	15	20	24	30	41	17	18
0	0	1	2	54	18	0			0			0				28	35	48	54	25	31	35	38	23	21	22	18	59	90	125	108	45	56	89	147	55	114	25	25	25	36	15	17	24	32	41	53	15	15
0	0	2	2	54	15	0			0			0				31	39	43	50	29	32	37	42	24	27	20	19	63	99	109	86	51	70	114	150	70	134	28	30	34	43	20	15	21	29	40	46	18	15
0	0	1	2	38		0			0			0				31	33	41	50	23	26	40	42	20	24	20	16	66	109	126	101	49	67	115	164	66	129	29	33	39	44	17	14	20	27	34	43	15	16
0	0	2	2	38		0			0			0				29	32	41	49	31	30	33	40	25	26	18	16	71	127	129	119	52	67	114	166	62	113	28	33	36	44	16	14	19	27	36	43	17	16
1	2	1	2	40	9	2	0	2017	1	0	2017	1	2	2017	0	31	38	46	68	24	34	46	52	23	28	17	20	91	102	91	61	59	78	118	125	79	126	34	38	44	59	22	13	22	27	35	46	20	20
1	2	2	2	40	11	2	0	2017	1	0	2017	1	2	2017	0	27	37	48	67	27	35	43	49	22	27	18	17	87	99	84	55	60	84	122	118	79	141	32	34	39	50	18	14	21	26	33	47	18	20
1		1	2	27	14	2	0	2018	1	0	2018	1	0	2018		44	48	54	68	26	31	33	34	23	22	15	16	83	103	129	116	40	46	67	122	39	68	26	25	25	29	17	21	16	19	23	30	18	17
1		2	2	27	10	2	0	2018	1	0	2018	1	0	2018		35	47	51	52	29	28	31	34	19	21	14	17	55	78	116	113	45	61	75	117	53	84	27	28	29	35	15	14	21	23	31	43	16	16
1	2	1	1	38	15	2	0	2018	1	0	2018	1	3.5	2018	3.5	24	28	35	41	20	22	25	26	14	17	15	17	48	70	96	84	24	30	60	112	40	69	19	18	21	28	16	17	16	18	19	25	15	15
1	2	2	1	38	14	2	0	2018	1	0	2018	1	3.5	2018	3.5	30	32	34	38	22	27	29	30	18	23	16	16	55	88	94	72	34	51	111	125	55	115	23	30	34	40	16	13	16	24	28	31	16	18
1	1	1	2	32	14	2	0	2018	1	0	2018	1	3	2018	4	25	30	41	48	24	26	28	31	18	17	15	17	62	85	87	76	33	41	72	97	41	84	20	25	31	31	20	19	16	22	32	37	16	15
1	1	2	2	32	13	2	0	2018	1	0	2018	1	3	2018	4	21	21	25	30	18	16	18	22	15	15	15	16	34	45	70	60	23	24	36	80	26	35	17	19	19	22	16	19	15	16	22	26	16	12
1		1	2	53	14	2	0	2018	1	0	2018	1	1.5	2018		31	34	43	45	27	29	32	37	19	26	17	22	55	70	106	122	42	52	71	104	51	76	26	29	31	37	21	20	16	17	24	35	15	16
1		2	2	53	15	2	0	2018	1	0	2018	1	1.5	2018		32	34	36	44	26	24	29	35	15	19	14	14	51	68	101	110	39	51	69	121	54	80	24	24	28	39	15	16	17	19	24	36	14	16
1		1	2	18	9	2	0	2018	1	0	2018	1	0	2018		28	35	41	44	20	22	30	35	17	17	14	16	47	57	85	100	38	43	60	95	47	73	23	27	30	37	16	14	25	29	32	40	16	15
1		2	2	18	9	2	0	2018	1	0	2018	1	0	2018		35	39	39	52	28	28	35	37	20	23	15	17	57	74	104	115	40	55	78	127	59	91	25	28	32	42	18	13	18	23	30	41	16	15
1	2	1	2	29	14	2	0	2019	1	0	2019	1	2	2019	2	29	35	45	49	25	29	32	33	19	20	15	16	58	81	99	76	36	49	84	118	51	92	21	24	27	33	15	15	18	22	30	39	16	13
1	2	2	2	29	16	2	0	2019	1	0	2019	1	2	2019	2	27	37	42	45	25	30	33	36	24	23	16	16	58	86	87	64	42	61	101	118	69	114	24	25	30	40	16	15	18	23	33	42	15	15
1		1	2	26	11	2	0	2019	1	0	2019	1	2	2019		30	34	42	44	29	32	33	36	25	24	17	19	58	73	96	88	45	52	73	98	62	101	25	31	38	46	18	14	21	27	33	42	16	16
1		2	2	26	12	2	0	2019	1	0	2019	1	2	2019		33	38	45	52	32	36	40	42	25	27	15	19	66	81	94	81	48	66	96	129	69	108	28	33	39	47	21	14	22	28	36	46	14	16
1	1	2	2	22	16	2	0	2017	1	0	2017	1	2	2017	4	24	28	30	37	20	25	26	29	18	20	14	16	44	64	83	87	35	41	59	100	49	85	22	31	36	40	19	14	17	21	24	30	19	18
1	2	1	2	32	14	2	1	2017	1	1	2017	1	1.5	2018	0	28	35	42	60	21	25	32	42	18	21	15	16	82	93	81	56	52	64	103	111	61	113	26	32	39	45	20	15	21	26	26	35	19	18
1	2	2	2	19	15	2	1	2017	1	1	2017	1	1.5	2018	0	34	41	47	68	26	31	41	45	19	21	16	17	82	90	69	50	52	74	110	101	76	135	28	33	40	48	20	16	22	24	28	39	16	22
1	2	1	2	70	15	2	1	2018	1	1	2018	1	1.5	2019	0	27	34	42	52	23	28	33	38	20	21	19	19	66	79	89	74	46	57	88	110	65	109	24	32	40	49	18	16	24	29	37	49	16	16
1	2	2	2	70	14	2	1	2018	1	1	2018	1	1.5	2019	0	21	25	36	49	23	23	24	28	18	21	18	23	57	66	64	44	33	42	72	78	44	77	26	28	27	30	27	23	18	21	30	36	17	17
1	2	1	2	71	14	2	1	2019	1	1	2019	1	1	2020	1	32	41	45	41	29	32	34	34	23	25	16	16	44	52	77	123	36	38	49	87	40	64	23	25	25	30	17	14	18	24	27	36	17	14
1	2	2	2	71	13	2	1	2019	1	1	2019	1	1	2020	1	37	44	47	48	29	34	37	38	24	26	19	18	49	60	98	135	41	43	57	104	45	72	28	29	28	34	17	13	20	23	29	39	17	14
1	2	1	1	26	13	2	2	2017	1	1	2018	1	2.5	2019	2	37	41	46	53	31	31	28	29	23	22	16	16	61	83	93	88	35	48	80	114	49	82	21	26	29	35	18	14	18	23	33	40	16	16
1	2	2	1	26	12	2	2	2017	1	1	2018	1	2.5	2019	2	29	39	47	52	31	35	36	37	30	47	26	41	64	68			39	54	77	72	70	101	49	37	38	51	41	21	20	24	29	36	25	20
1		1	2	27	13	2	3	2014	1	3	2014	1		2017		23	25	26	34	17	20	27	33	15	18	16	16	40	49	81	90	35	41	61	103	47	81	27	25	26	33	18	16	18	24	30	39	13	16
1	2	2	2	27	14	2	3	2015	1	0	2018	1	0	2018	0	39	35	43	50	26	29	33	40	21	23	17	20	67	108	108	78	49	73	120	143	65	120	29	35	40	48	21	17	18	24	29	39	17	16
1	2	1	2	16	15	2	4	2014	1	3	2015	1	2	2018	0	23	28	34	41	20	26	33	35	18	22	15	15	45	61	71	64	38	42	63	104	46	77	23	27	31	37	19	15	16	19	28	40	16	17
1	2	2	2	16	16	2	4	2014	1	3	2015	1	2	2018	0	23	28	32	43	19	22	26	33	17	23	16	13	54	69	79	69	40	46	61	85	58	93	26	29	34	43	16	14	20	26	34	47	15	17
1	1	1	2	20	11	2	2	2016	1	0	2018	1	0	2018	1.5	34	44	61	67	29	37	37	40	22	23	15	17	72	101	115	119	43	51	79	134	47	80	22	26	27	32	16	17	16	20	25	34	15	14
1	2	2	2	30	13	2	4	2013	1	3	2014	1	0	2017	0	23	29	41	46	26	35	35	42	23	27	18	18	59	68	80	67	49	59	77	117	60	83	28	34	41	49	21	15	21	26	32	36	18	12
1	2	1	2	30	15	2	4	2013	1	3	2014	1	0	2017	0	23	31	39	46	24	27	37	43	21	25	18	18	60	76	103	88	50	57	74	107	49	78	30	36	33	40	22	16	20	22	28	36	15	14
1	2	2	2	54	14	2	5	2014	1	5	2014	1	4	2019	4	29	31	35	39	24	26	30	37	20	20	18	21	55	81	97	85	41	49	84	117	53	99	28	32	34	45	18	18	23	27	27	35	16	14
1	2	1	2	54	14	2	5	2014	1	5	2014	1	4	2019	4	30	39	38	44	29	28	37	43	22	26	18	21	66	95	98	65	48	67	109	124	68	131	33	35	39	48	20	16	21	24	31	40	14	18
1	2	2	2	37	15	2	5	2014	1	4	2015	1	4	2019	4	35	43	52	59	26	33	34	41	24	26	17	19	74	94	118	91	44	55	84	129	61	106	30	31	37	42	17	14	24	30	34	42	18	15
1	2	2	2	48	13	2	5	2014	1	2	2017	1	1	2019	0	28	31	39	53	26	29	32	38	23	25	21	19	70	90	81	66	42	54	88	105	56	102	27	32	35	40	19	14	24	27	29	35	16	16
1	2	1	2	48	15	2	5	2014	1	2	2017	1	1	2019	0	31	33	41	51	26	31	36	39	23	22	19	17	62	82	90	62	44	54	93	101	59	108	27	30	35	39	16	17	21	28	36	41	12	18
1	2	2	2	16	15	2	6	2011	2	6	2011	2	0	2017	0	22	27	28	35	17	17	19	22	15	14	15	15	42	50	73	65	25	34	59	87	38	73	13	17	19	23	17	18	15	19	22	21	15	14
1	2	1	2	28	11	2	6	2011	2	2	2015	1	1.5	2017	1.5	28	37	49	60	26	27	31	37	20	20	18	17	75	92	88	67	44	63	102	114	66	115	28	32	37	46	19	15	16	23	29	39	18	19
1	2	2	2	28	12	2	6	2011	2	2	2015	1	1.5	2017	1.5	29	33	41	47	21	27	32	36	22	22	14	17	59	79	92	82	40	46	75	105	47	87	21	24	28	35	16	15	19	22	26	36	18	18
1		1	1	41	14	2	6	2013	2	3	2016	1	2	2019		25	33	36	37	25	29	28	30	22	19	16	15	37	49	80	90	28	34	50	94	37	58	19	23	24	29	16	20	16	18	23	28	17	16
1		2	1	41	15	2	6	2013	2	3	2016	1	2	2019		31	34	34	38	24	27	28	28	18	18	16	15	36	54	94	107	32	35	46	93	38	58	19	22	24	32	17	20	16	17	22	27	17	16
1	2	2	2	55	12	2	7	2010	2	5	2012	1	0	2017	0	25	30	41	49	27	32	34	38	19	25	19	19	63	72			47	77			84	123	30	37	44	51	22	15	23	29	36	47	20	21
1	2	1	2	37	14	2	7	2010	2	5	2012	1	0	2017	0	25	33	34	45	21	25	31	41	19	22	18	19	63	71			46	69	91		88	124	29	34	40	49	20	16	22	28	37	46	20	18
1	1	1	1	53	14	2	7	2010	2	6	2011	2	4	2017	6		35	42	51	26	31	38	41	21	26	19	20	59	73	107	125	44	49	60	108	53	85	33	35	35	40	22	15	20	24	30	38	15	17
1	1	2	1	53	11	2	7	2010	2	6	2011	2	4	2017	6	34	45	54	57	30	34	38	44	23	26	18	17	68	83	105	85	49	57	82	129	61	104	32	36	42	47	21	16	18	23	27	36	20	19
1	2	1	2	36	12	2	7	2010	2	7	2010	2	2	2017	2	48	63	88	102	36	47	50	48	30	31	22	21	130	130	119	93	52	77	130	158	67	135	27	27	34	44	18	17	19	24	31	47	20	17
1	2	2	2	36	13	2	7	2010	2	7	2010	2	2	2017	2	30	42	51	67	31	38	51	55	24	25	18	19	73	90	88	58	63	77	116	130	76	135	26	33	38	49	19	16	24	32	42	60	18	14
1		1	2	33	16	2	7	2012	2	5	2014	1	3	2019		27	38	41	48	25	31	33	38	21	26	16	17	66	109	111	74	47	57	102	150	53	101	29	31	32	40	19	13	19	23	30	39	15	15
1	2	1	2	38	17	2	7	2012	2	7	2012	2	4	2019	0	24	25	27	33	20	20	23	27	15	16	15	17	33	43	72	110	32	38	50	88	41	60	18	23	26	34	15	17	19	19	20	30	15	12
1		1	1	60	10	2	8	2009	2	8	2009	2	3	2017		29	36	44	43	22	27	26	27	17	19	17	16	47	78	116	115	32	41	63	122	38	70	22	20	21	26	15	18	22	29	34	46	15	13
1		2	1	60	17	2	8	2009	2	8	2009	2	3	2017		33	38	50	60	30	32	36	39	21	24	14	17	78	94	89	87	48	76	115	134	64	132	24	25	31	41	17	54	45	33	38	46	14	18
1		1	2	42	9	2	8	2011	2	1	2018	1	1.5	2019		25	32	39	45	21	29	37	35	21	22	16	18	55	71	96	96	42	50	65	101	47	72	26	27	32	35	20	14	22	25	29	38	20	16
1		2	2	42	11	2	8	2011	2	1	2018	1	1.5	2019		32	42	41	54	30	31	38	37	20	25	15	17	65	80	104	81	43	52	75	125	55	87	26	27	31	39	18	16	19	24	32	40	15	19
1	1	1	2	59	14	2	9	2009	2	6	2012	2	4.5	2018	5.5	21	24	31	41	17	23	29	33	18	23	16	18	46	60	78	77	37	39	61	91	43	79	23	26	27	32	16	15	19	22	25	29	15	15
1	1	2	2	59	17	2	9	2009	2	6	2012	2	4.5	2018	5.5	22	25	37	47	21	28	29	36	17	19	14	17	59	81	90	68	45	58	93	110	61	125	24	28	32	40	18	17	20	25	28	34	14	17
1		2	2	38	13	2	9	2010	2	8	2011	2	4	2019		20	21	26	30	15	18	23	24	16	17	14	14	38	50	81	91	27	33	49	74	36	57	18	22	26	29	15	14	17	21	25	32	16	15
1		2	2	33	14	2	9	2010	2	8	2011	2	4	2019		23	25	30	36	17	23	26	31	17	20	15	14	48	60	70	61	35	48	69	92	58	94	24	29	30	33	19	15	17	21	26	30	18	17
1	1	1	2	40	15	2	10	2008	2	7	2011	2	1	2018	2	30	40	54	77	34	42	45	43	24	26	16	19	95	102	98	73	47	63	97	120	49	101	28	30	34	42	19	13	19	22	28	37	16	16
1	2	2	2	40	17	2	10	2008	2	8	2010	2	1	2018	0	25	33	39	42	26	30	39	39	23	26	18	19	53	49	42	28	45	65	81	75	62	93	22	21	25	34	16	14	20	21	23	28	16	15
1	2	1	2	47	16	2	11	2008	2	11	2008	2	1	2019	0	29	34	40	45	23	23	26	28	20	19	17	18	58	82	88	68	32	40	72	106	44	78	21	25	28	34	19	17	16	17	22	24	18	16
1	2	2	2	47	12	2	11	2008	2	11	2008	2	1	2019	0	27	29	32	40	21	22	24	31	20	17	15	15	65	84	69	55	34	50	83	71	57	98	23	28	30	35	18	18	19	23	22	26	16	18
1	1	1	1	50	12	2	11	2008	2	2	2017	1	1.5	2019	3	36	36	40	53	25	31	38	39	23	24	18	17	63	83	118	132	45	57	77	117	52	82	28	31	33	40	18	15	22	31	34	43	15	16
1	1	2	1	50	11	2	11	2008	2	2	2017	1	1.5	2019	3	28	32	34	39	24	27	31	36	21	22	19	16	48	68	103	119	40	49	71	124	51	91	27	28	32	40	17	15	23	31	36	44	16	16
1	2	1	2	31	12	2	12	2006	2	7	2011	2	2	2018	3.5	25	27	35	39	19	23	25	27	17	18	14	14	45	56	83	95	31	39	52	86	39	66	23	24	25	28	18	16	18	20	23	28	16	16
1	2	2	2	31	17	2	12	2006	2	7	2011	2	2	2018	3.5	24	28	32	42	22	20	22	28	16	18	14	17	50	63	81	83	33	40	61	102	40	69	23	25	28	31	18	16	19	23	27	29	14	15
1	1	1	2	34	11	2	13	2006	2	7	2012	2	4	2019	4.5	29	32	37	41	24	27	28	35	21	20	16	17	48	68	95	100	42	49	68	113	47	77	22	25	30	35	16	15	18	25	31	39	17	16
1	1	1	1	53	14	2	13	2006	2	7	2012	2	4	2019	4.5	27	32	36	41	24	27	29	30	23	24	17	17	51	70	96	106	39	46	65	124	53	88	24	29	30	36	19	15	21	29	34	41	16	18
1	2	2	1	53	13	2	15	2003	2	14	2004	2	2.5	2018	2.5	30	38	50	57	23	32	35	42	21	26	17	20	66	80	109	105	46	52	66	111	44	71	28	31	32	35	19	13	18	21	24	33	19	16
1	2	1	2	34	12	2	15	2003	2	14	2004	2	2.5	2018	2.5	28	37	46	54	31	34	42	43	22	27	18	20	65	83	104	99	42	54	80	117	58	92	28	29	31	44	20	15	18	22	28	37	16	19
1		2	2	34	11	2	15	2004	2	14	2005	2	4	2019		23	26	34	38	19	25	34	36	20	27	18	20	49	63	91	121	42	49	64	110	50	80	29	31	34	37	19	17	26	30	38	48	15	14
1	2	2	2	64	16	2	16	2001	2	16	2001	2	1.5	2017	1	27	27	30	34	22	20	23	26	18	16	15	15	48	72	85	59	31	40	69	96	45	83	18	19	24	29	17	21	17	18	23	30	17	13
1	2	1	2	44	10	2	16	2002	2	15	2003	2	4	2018	3.5	38	42	48	57	26	32	37	39	23	25	17	20	67	92	111	100	47	56	78	133	50	80	30	31	35	40	21	14	17	21	24	32	18	17
1	2	2	2	44	15	2	16	2002	2	15	2003	2	4	2018	3.5	32	36	42	50	23	29	37	46	21	25	17	18	68	88	97	89	47	58	80	116	59	100	30	33	36	44	19	13	19	24	29	37	17	18
1	2	1	2	47	16	2	16	2002	2	16	2002	2	3	2018	1	22	35	44	51	20	27	30	34	18	23	18	17	63	71	101	91	38	43	67	112	45	84	23	25	27	37	16	18	21	26	31	37	15	14
1	2	1	2	46	14	2	16	2002	2	16	2002	2	3	2018	1	34	38	40	47	23	27	35	40	20	25	19	18	52	68	103	111	44	50	62	118	47	71	30	30	29	38	18	16	22	27	32	43	16	16
1	2	2	2	46	13	2	18	1999	2	16	2001	2	1	2017	0	20	24	28	31	18	17	17	20	13	15	16	15	39	57	74	54	21	25	45	71	27	55	15	17	20	23	16	19	16	16	20	25	15	13
1	2	1	2	40	14	2	18	2000	2	17	2001	2	1	2018	1	28	29	35	43	23	25	31	33	18	21	16	16	61	99	90	51	37	52	97	118	60	124	21	24	27	34	15	21	17	19	26	36	16	17
1	2	1	2	52	12	2	18	2000	2	17	2001	2	1	2018	1	28	37	42	54	24	26	32	37	22	24	19	16	73	110	98	57	38	56	110	115	61	140	26	27	29	37	17	19	19	20	28	35	16	17
1	2	2	2	52	13	2	19	2000	2	16	2003	2	0	2019	0	30	39	46	55	24	28	29	36	18	21	17	17	66	95	101	75	42	56	98	130	65	109	27	33	39	45	18	14	21	25	29	36	18	16
1	2	2	2	43	14	2	19	2000	2	16	2003	2	0	2019	0	32	38	44	54	25	29	30	34	19	20	15	17	71	104	90	64	43	63	110	107	75	126	28	32	38	45	20	16	22	25	28	36	16	17
1	2	1	1	46	11	2	19	2000	2	8	2011	2	4.5	2019	4	27	25	30	40	16	19	27	31	20	26	18	21	50	64	98	124	43	48	64	116	51	73	30	36	36	38	25	17	19	26	32	37	19	18
1	2	2	1	46	12	2	19	2000	2	8	2011	2	4.5	2019	4	36	37	42	50	28	30	38	37	25	27	21	20	56	69	101	120	39	48	67	118	57	89	32	34	37	40	23	13	20	28	32	35	18	21
1	1	1	2	46	14	2	22	1997	2	20	1999	2	7	2019	7.5	25	28	32	40	19	23	26	27	16	18	16	15	49	65	108	100	33	37	59	107	41	73	17	22	27	35	15	18	16	18	20	25	17	17
1	1	2	2	46	16	2	22	1997	2	20	1999	2	7	2019	7.5	33	34	38	46	22	25	31	36	17	19	15	17	62	95	109	99	40	49	72	128	43	81	25	28	29	33	15	23	16	18	21	28	16	17
1	1	1	2	68	18	2	23	1995	2	23	1995	2	0	2018	1.5	22	28	36	50	25	28	33	41	20	24	15	18	61	56	46	39	51	76	88	68	77	122	30	32	35	46	20	17	20	23	31	41	12	17
1	2	2	1	68	16	2	25	1993	2	24	1994	2	7.5	2018	7.5	21	23	23	24	19	21	18	21	16	15	14	17	24	28	38	58	21	23	28	53	26	39	18	22	21	21	18	17	16	18	17	18	13	13
1	2	1	1	46	15	2	25	1993	2	24	1994	2	7.5	2018	7.5	14	14	16	15	15	15	15	14	16	14	14	15	16	21	26	47	15	16	20	28	22	25	13	15	16	19	18	21	16	14	17	18	16	11
1	2	2	2	46	14	2	25	1994	2	13	2006	2	6	2019	6	25	26	31	36	21	22	24	28	22	21	20	20	44	49	82	105	31	38	56	96	41	67	23	24	24	31	17	17	19	20	26	32	16	14
1	1	1	2	52	16	2	26	1993	2	20	1999	2	2	2019	4	33	43	57	58	31	37	40	40	26	28	20	21	71	88	107	77	45	56	85	129	46	72	29	31	32	35	21	14	19	25	31	39	15	13
1	1	2	2	52	14	2	26	1993	2	20	1999	2	2	2019	4	29	34	38	39	23	24	26	28	19	20	18	18	53	73	68	59	37	49	78	101	48	90	24	25	29	38	18	16	21	28	34	43	14	14
1	2	1	2	60	17	2	27	1991	2	26	1992	2	3.5	2018	3.5	19	17	17	17	17	16	17	17	17	17	18	21	19	21	27	38	18	19	24	35	21	28	16	11	12	16	18	17	18	21	22	25	14	15
1	2	1	2	60	14	2	27	1991	2	26	1992	2	3.5	2018	3.5	22	22	28	29	22	23	23	24	19	18	17	15	34	48	87	95	28	36	56	99	42	60	18	22	25	31	15	19	17	18	21	27	12	13
1	2	2	2	37	14	2	33	1985	2	19	1999	2	4	2018	4	25	32	39	44	32	37	35	34	25	24	20	19	56	70	80	72	38	43	61	78	46	77	22	19	23	34	18	19	21	23	31	41	14	17
1	2	2	1	52	16	2	33	1985	2	19	1999	2	4	2018	4	28	38	50	62	31	34	39	48	26	28	22	20	84	79	74	60	51	64	86	93	68	101	30	33	36	48	18	15	21	29	36	40	20	16
1	2	1	1	52	17	2	34	1984	2	3	2015	1	2	2018	2	34	42	58	71	28	37	44	42	27	30	17	17	86	106	74	54	51	80	113	96	65	132	29	32	32	42	20	16	17	23	29	36	17	18
1	1	1	2	59	16	2	37	1982	2	21	1998	2	3.5	2019	4	27	34	36	40	21	28	32	36	22	25	19	18	48	74	92	81	36	41	76	107	43	83	23	22	24	30	18	18	18	20	25	29	17	17
1	1	2	2	59	16	2	37	1982	2	21	1998	2	3.5	2019	4	25	29	33	35	22	25	26	28	21	21	18	17	42	71	94	79	31	46	78	109	45	78	23	25	26	33	17	17	18	21	24	31	16	16
1		1	2	26		2	0	2020	1					2020		33	41	52	60	27	30	34	41	19	23	15	16	75	111	128	118	46	58	95	150	45	79	27	27	28	34	17	14	17	22	26	36	17	14
1		2	2	23		2	8	2012	2	0	2020	1		2020		40	46	56	65	34	38	40	40	24	22	15	12	81	120	139	102	50	78	116	166	65	116	24	26	31	44	12	12	10	13	13	31	16	14
[truncated: 106 more columns]
